# Supplementary material for: Relationship between Cumulative Temperature and Light Intensity and G93 Parameters of Isoprene Emission for the Tropical Tree Ficus septica
Source: Plants (Basel). 2024 Jan 15;13(2):243. doi: 10.3390/plants13020243 (PMC10820733; doi:10.3390/plants13020243)
Supplement: Supplementary file 1 [file plants-13-00243-s001.zip]

Archive with 1 entries (1 files):
- plants-2751186-supplementary.pdf
